# Supplementary material for: Impact of SARS-CoV-2 RBM Mutations N501Y and E484K on ACE2 Binding: A Combined Computational and Experimental Study
Source: Int J Mol Sci. 2025 Apr 25;26(9):4064. doi: 10.3390/ijms26094064 (PMC12071706; doi:10.3390/ijms26094064)
Supplement: Supplementary file 1 [file ijms-26-04064-s001.zip]

Archive with 1 entries (1 files):
- ijms-3568482-supplementary.pdf
